# Supplementary material for: Dual-Facets Emissive Quantum-Dot Light-Emitting Diode Based on AZO Electrode
Source: Materials (Basel). 2022 Jan 19;15(3):740. doi: 10.3390/ma15030740 (PMC8836426; doi:10.3390/ma15030740)
Supplement: Supplementary file 1 [file materials-15-00740-s001.zip]

Archive with 1 entries (1 files):
- materials-1516031-supplementary.pdf
